# Supplementary material for: Suggestions on the Contribution of Methyl Eugenol and Eugenol to Bay Laurel (Laurus nobilis L.) Essential Oil Preservative Activity through Radical Scavenging
Source: Molecules. 2021 Apr 17;26(8):2342. doi: 10.3390/molecules26082342 (PMC8073261; doi:10.3390/molecules26082342)
Supplement: Supplementary file 1 [file molecules-26-02342-s001.zip]

Archive with 1 entries (1 files):
- molecules-1166306-supplementary.pdf
